# Supplementary material for: Relative telomere length and oxidative DNA damage in hypertrophic ligamentum flavum of lumbar spinal stenosis
Source: PeerJ. 2018 Aug 9;6:e5381. doi: 10.7717/peerj.5381 (PMC6087619; doi:10.7717/peerj.5381)
Supplement: Supplemental Information 1 — Each data point indicates the relative telomere length and 8-OHdG values of non-hypertrophic and hypertrophic ligamentum flavum from lumbar spinal stenosis patients [file peerj-06-5381-s001.xlsx]

## Sheet: Telomere + 8-OHdG LF tissue
Patients number	Age	Gender	Telomere length		8-OHdG
			Non-hypertrophic	Hypertrophic	Non-hypertrophic	Hypertrophic
A1	45	F	0.91	1.04	-	-
B1	48	M	1.27	0.47	-	-
C1	49	F	2.18	1.34	0.1	0.21
D1	49	F	1.91	1.58	-	-
E1	50	M	0.78	0.91	-	-
F1	50	F	1.13	1.45	0.36	0.49
G1	51	M	2.08	1.81	-	-
H1	52	F	1.53	1.53	0.58	1.1
I1	54	F	1.3	1.65	0.37	0.37
J1	56	F	1.32	1.2	0.39	0.47
K1	56	M	0.16	0.04	0.37	0.48
L1	57	M	1.13	0.36	0.72	0.32
M1	57	M	0.94	1.02	0.23	1.27
N1	58	M	0.99	0.72	0.75	1.41
O1	58	F	1	1.23	0.37	0.71
P1	58	M	0.25	0.63	-	-
Q1	58	F	0.93	0.98	0.4	2.18
R1	59	F	0.46	0.15	0.54	0.49
S1	60	M	1.63	0.82	0.32	0.53
T1	60	M	0.11	0.1	-	-
U1	61	M	1.25	1.61	0.22	0.35
V1	62	F	0.81	0.81	-	-
W1	63	F	1.5	1.53	-	-
X1	63	F	1.39	1.14	-	-
Y1	64	F	0.69	0.72	-	-
Z1	64	M	1.68	1.24	-	-
A2	64	F	1.54	1.09	-	-
B2	65	F	0.35	0.51	0.26	0.37
C2	66	F	1.66	1.43	1.23	0.21
D2	67	M	1.88	0.05	0.23	1.3
E2	67	F	0.9	1.15	0.44	0.2
F2	67	M	1.28	0.65	0.27	0.46
G2	67	F	1.59	2.37	0.56	0.37
H2	68	F	1.09	1.08	-	-
I2	68	F	0.49	1.13	0.73	0.7
J2	68	F	2.08	1.8	0.3	0.27
K2	69	F	1.35	1.28	0.71	1.65
L2	69	F	1.68	1.24	0.6	0.38
M2	70	M	1.21	0.92	-	-
N2	72	M	0.31	0.38	0.23	0.42
O2	73	F	2.03	1.25	0.59	0.94
P2	73	M	0.9	0.92	-	-
Q2	74	F	1.66	1.36	0.67	0.37
R2	77	F	0.82	1.19	-	-
S2	80	F	1.02	1.1	-	-
T2	80	F	0.93	0.51	0.24	0.17
U2	84	M	0.89	1.12	0.5	0.15
V2	87	M	0.15	0.02	0.6	0.76

## Sheet: Telomere LF fibroblast cells 
Passages cell culture	Non-hypertrophic LF fibroblast cells			Hypertrophic LF fibroblast cells
	61 years	66 years	77 years	61 years	66 years	77 years
1	5.56	6.2	5.8	3.36	4.32	4.82
2	0.68	2.7	2.3	0.2	0.18	0.75
3	0.16	0.7	0.34	0.23	0.12	0.16
4	0.22	0.71	0.27	0.21	0.37	0.25
5	0.2	0.6	0.86	0.1	0.25	0.13
6	0.2	0.4	0.16	0.1	0.35	0.24
7	0.12	0.13	0.11	0.27	0.27	0.16
8	0.5	0.6	0.13	0.34	0.22	0.18
9	0.49	0.16	0.17	0.28	0.26	0.16
10	0.28	0.18	0.11	0.07	0.09	0.03

## Sheet: SA-beta-gal
Passages cell culture	Non-hypertrophic LF fibroblast cells			Hypertrophic LF fibroblast cells
	61 years	66 years	77 years	61 years	66 years	77 years
1	0.3	0.3	2.7	0	0.3	6.3
2	2	1	3	1.7	0.7	7.3
3	3.3	1.7	5.7	2.7	1.7	12.7
4	12.3	1	8.3	5.7	4	7.3
5	12	7.3	8.7	5.3	23.7	9.3
6	17	22.3	18.3	8.7	28.7	30
7	18	21.3	45.7	26.3	33.3	34.3
8	32.7	25.3	43.3	43.7	34.7	48.7
9	43	40	52.3	54	40.3	50
10	41.7	42	74.3	49	63	82.7
